# Supplementary material for: Rapid evolution of promoters from germline-specifically expressed genes including transposon silencing factors
Source: BMC Genomics. 2024 Jul 8;25:678. doi: 10.1186/s12864-024-10584-9 (PMC11229233; doi:10.1186/s12864-024-10584-9)
Supplement: Supplementary file 2 — Supplementary Material 2. [file 12864_2024_10584_MOESM2_ESM.xlsx]

## Sheet: 1C-D
Group	Average	stdev	p-adj
Genome	0.755013	0.0694308
Soma+germline	0.929137	0.610151	<0.0001
Germ-cell specific	0.106437	0.321247	<0.0001
Group	d[P]	p-adj
Genome	60.5714
Soma+germline	41.4286	0.000179223
Germ-cell specific	97.4286	9.26165e-14

## Sheet: 1E-J,S1A
	Summary		Indels		Base changes
Group	d	p-adj	d	p-adj	d	p-adj
Control	46		46.8571		49.4286
Soma+germline	45.4286	1.81726	46.5714	1.90865	41.1429	0.184452
Germ-cell specific	96.5714	1.07526e-169	92.2857	1.05274e-64	74.5714	1.54937e-08
Gene	d	p-adj	d	p-adj	d	p-adj
aub	72.5714	2.82671e-06	52.8571	6.6473	54.8571	8.04965
tej	81.4286	3.40207e-11	51.7143	9.58095	63.1429	0.176534
vas	100	6.83437e-26	100	5.07669e-25	32.5714	0.0216687
qin	99.7143	1.27644e-25	100	5.07669e-25	65.7143	0.0326121
squ	56.8571	0.851889	42	9.58095	48.5714	25.0525
tapas	38	3.1454	13.1429	4.10759e-10	48.5714	25.0525
boyb	54.5714	2.47861	41.7143	8.779	38	0.645605
krimp	22.2857	5.66708e-05	21.7143	1.36042e-05	26.8571	0.000183982
spn-E	49.1429	15.3209	30.8571	0.0389861	44.2857	8.80584
Boot	94.8571	3.1742e-21	88.5714	1.8283e-15	35.4286	0.148114
Nxf3	44	19.9581	32	0.0843274	44.2857	8.80584
cuff	63.4286	0.0136491	56.5714	1.49553	52	17.6038
rhi	42.5714	14.2536	24.2857	0.000176618	47.7143	21.219
del	78.2857	2.69713e-09	44.2857	17.5839	62	0.345733
armi	74.2857	4.01415e-07	42.2857	10.4289	73.4286	4.59411e-05
papi	37.1429	2.19088	37.4286	1.70611	7.14286	7.9087e-16
vret	7.71429	4.55047e-13	10.8571	1.57254e-11	12.2857	3.17187e-12
Gasz	33.1429	0.286773	33.1429	0.173729	29.7143	0.00233248
daed	21.4286	2.38359e-05	18	2.12974e-07	26.2857	0.000106621
mino	26.5714	0.0028103	27.1429	0.00226005	24.8571	2.57987e-05
zuc	7.14286	1.847e-13	1.14286	1.49152e-18	19.7143	8.10358e-08
shu	45.7143	27.6743	46.8571	29	26	8.07849e-05
SoYb	22.5714	7.51588e-05	12.5714	1.85236e-10	30.2857	0.00373399
fs(1)Yb	32.5714	0.204526	24.2857	0.000176618	33.4286	0.0398251
arx	7.71429	4.55047e-13	1.42857	2.53148e-18	18	9.43916e-09
piwi	72.2857	3.86999e-06	53.1429	6.02624	55.1429	7.33894
panx	24.2857	0.000382698	31.7143	0.0698544	18	9.43916e-09
nxf2	44.8571	23.7403	33.1429	0.173729	42.5714	4.93619
mael	77.1429	1.20104e-08	45.4286	22.4652	67.7143	0.00738934

## Sheet: 2A-D,3A
Group	d[P]	p
Genome	0.605714
Germline piRNA regulators	0.754286	0.00236456
Gene	d[P]	p-adj
Ars2	0.974286	4.53821e-12
pie	0.894286	1.15255e-07
sov	0.888571	1.74523e-07
BoYb	0.885714	1.97396e-07
Su(var)3-3	0.857143	3.7477e-06
CG1677	0.854286	4.46997e-06
fra	0.851429	4.85835e-06
Rtf1	0.84	1.23188e-05
Cbp80	0.84	1.33454e-05
dgt1	0.834286	1.67679e-05
Nurf-38	0.834286	1.78158e-05
cuff	0.834286	1.90036e-05
Tfb1	0.834286	2.0361e-05
hang	0.828571	2.27612e-05
nxf2	0.828571	2.38451e-05
armi	0.828571	2.50374e-05
Boot	0.825714	2.75176e-05
aub	0.825714	2.8714e-05
Mybbp1A	0.822857	3.47263e-05
tej	0.82	4.37498e-05
Vps4	0.817143	5.12245e-05
rhi	0.817143	5.30539e-05
barr	0.811429	8.36256e-05
wde	0.8	0.000215004
squ	0.797143	0.000266119
Pcf11	0.794286	0.00031923
TfIIA-S	0.794286	0.000328619
piwi	0.791429	0.000393585
Zif	0.788571	0.00048406
moon	0.782857	0.000726666
eIF2Bbeta	0.782857	0.000745789
Rbbp5	0.78	0.000886915
CtBP	0.777143	0.00107969
Not11	0.774286	0.00131091
Pp4-19C	0.771429	0.00155135
Hrb27C	0.771429	0.00158743
ova	0.765714	0.00230913
Usp7	0.762857	0.00277372
woc	0.751429	0.00573321
MEP-1	0.745714	0.00817952
vas	0.74	0.0113059
mRpL35	0.74	0.0115276
CG7504	0.737143	0.0132369
Nxf3	0.734286	0.0151736
Uba2	0.728571	0.0208913
CG32152	0.717143	0.0381875
CG13807	0.717143	0.0388574
bip1	0.714286	0.0429678
Pop2	0.714286	0.043696
Acn	0.702857	0.0728536
crm	0.7	0.0822127
spn-E	0.694286	0.100773
Aly	0.694286	0.102277
Pabp2	0.691429	0.111218
Aos1	0.691429	0.11283
His2Av	0.674286	0.21265
Prosalpha7	0.66	0.330773
CG15717	0.66	0.335013
nonA	0.657143	0.354051
skpA	0.651429	0.417773
CG4415	0.648571	0.443921
cN-IIIB	0.648571	0.44927
LysRS	0.645714	0.476245
spt4	0.642857	0.486985
FLASH	0.642857	0.492457
l(2)37Bb	0.642857	0.498053
RnpS1	0.634286	0.60177
IntS11	0.628571	0.674395
Cbp20	0.628571	0.681726
dmGlut	0.611429	0.916266
Doa	0.602857	0.953379
Tap42	0.594286	0.832076
snap	0.591429	0.794357
zuc	0.588571	0.756631
Trn	0.568571	0.503778
shu	0.568571	0.509636
eff	0.554286	0.358476
Gasz	0.551429	0.339364
daed	0.545714	0.28309
Asciz	0.54	0.233537
CCDC53	0.531429	0.172495
Adk2	0.531429	0.174891
hh	0.531429	0.177354
mRpL40	0.514286	0.0911159
CG1737	0.514286	0.0925177
mino	0.505714	0.0643811
Panx	0.5	0.0490429
arx	0.477143	0.0154546
beta-PheRS	0.457143	0.00482764
CG14036	0.454286	0.00405394
CG9536	0.411429	0.00022194
nos	0.394286	5.50189e-05
ect	0.382857	2.63551e-05
vret	0.382857	2.78193e-05
Caf1-105	0.368571	1.08584e-05
Rcd1	0.36	5.39817e-06
Lhr	0.348571	2.32987e-06
CG13924	0.251429	2.04818e-11

## Sheet: 3B-D
Summary
Group	d	p
Soma+germline	51.1429
FEPG	98.5714	2.35073e-21
Indels
Group	d	p
Soma+germline	42
FEPG	92.8571	6.74666e-25
Base changes
Group	d	p
Soma+germline	44.5714
FEPG	98.8571	9.07756e-28

## Sheet: 3E-F
Group	d	p-adj
Soma+germ	52.2857
Nuclear CBC	90.8571	9.1357e-14
SUMO modifers	89.7143	5.36289e-13
COMPASS complex	83.7143	2.50249e-09
NSL complex	83.1429	5.19721e-09
EJC outer shell	80	2.30297e-07
EJC inner core	56	3.65678
EJC transient factors	50.2857	5.51079
THO complex	48.5714	3.65678
Gene	d	p-adj
Ars2	93.1429	1.19234e-14
cbp20	50.5714	30.7203
cbp80	74.2857	0.000445103
Hpr1	89.7143	2.81552e-12
tho2	50.5714	30.7203
thoc5	22.8571	1.60373e-07
thoc6	27.1429	2.01922e-05
thoc7	23.4286	3.18498e-07
tsu	81.1429	3.18498e-07
mago	16.2857	2.3929e-11
CG7483	47.1429	12.7334
btz	50.2857	28.9316
Pinin	70.5714	0.010553
Aly	68.5714	0.0467022
Acinus	29.1429	0.000151066
Bin1	71.1429	0.00671021
RnpS1	37.4286	0.123241
Upf3	24.8571	1.67427e-06
Upf2	60.8571	3.61819
SRm160	46.2857	9.64538
Nxt1	41.4286	1.24856
sbr	45.7143	7.90809
Hel25E	77.1429	2.71742e-05
MBD-R2	79.7143	1.67427e-06
mof	26.8571	1.49567e-05
Rcd5	69.7143	0.0203353
dgt1	97.4286	6.70047e-18
Rcd1	20.8571	1.31381e-08
nsl1	98.2857	1.37448e-18
smt3	75.4286	0.000151066
lwr	76.8571	3.64548e-05
Aos1	47.7143	15.1227
Uba2	45.7143	7.90809
Ulp1	86.2857	4.18212e-10
Set1	70.5714	0.010553
wds	40.8571	0.929516
Hcf	91.7143	1.22946e-13
Rbbp5	44.5714	5.14391
wdr82	45.1429	6.41331
Cfp1	85.7143	9.20108e-10
Dpy-30L1	55.4286	22.2264
ash2	3.71429	9.96151e-21

## Sheet: 4A
Gene	log2FoldChange	padj log10
armi	-1.20239	-1.42355
papi	-0.692538	-0.959568
vret	0.289404	-0.710693
Gasz	0.662407	-2.6139
mino	0.185664	-0.494564
zuc	-0.234345	-0.298705
shu	0.213299	-0.250548
SoYb	0.556258	-0.668823
fs(1)Yb	-0.781402	-0.456659
arx	-2.61605	-10.315
piwi	-0.523866	-0.49452
panx	0.76186	-3.20005
nxf2	-0.629258	-1.48596
mael	0.652923	-2.53145
Ars2	0.0276152	-0.0275021
pie	1.11026	-1.4994
BoYb	0.460249	-1.25356
sov	-0.648751	-1.04903
Su(var)3-3	-1.66187	-2.11643
hang	-1.1506	-2.62582
CG1677	-0.202133	-0.15221
Mybbp1A	-1.26189	-2.76057
Rtf1	-0.0929366	-0.137493
Cbp80	-0.646746	-2.40654
fra	-1.61984	-3.21806
dgt1	0.554812	-1.00758
aub	0.310359	-0.325391
Nurf-38	0.374395	-0.855998
cuff	-0.55157	-0.346505
Tfb1	0.354038	-0.590203
Vps4	0.458835	-1.14029
barr	1.09476	-2.61029
tej	-0.394788	-0.738423
rhi	1.03887	-3.98846
wde	0.30951	-0.34522
Zif	0.384355	-0.704125
Pcf11	-0.56237	-1.10937
squ	1.36155	-8.5965
TfIIA-S	0.836908	-8.57841
eIF2Bbeta	0.0863608	-0.131289
Pp4-19C	0.269903	-0.3129
Not11	0.490561	-1.21802
Rbbp5	-4.13327	-38.8846
CtBP	0.485848	-1.67737
ova	0.267301	-0.525311
Hrb27C	0.3728	-1.44403
Usp7	-0.755298	-4.19819
woc	-0.940666	-4.01644
MEP-1	5.04259	-80.9342
Nxf3	0.515625	-0.568066
vas	0.361779	-0.462208
mRpL35	0.598314	-1.95442
CG32152	11.2781	-19.8177
bip1	1.36636	-10.0823
Uba2	-0.0218018	-0.0234336
Pop2	1.28041	-8.34587
CG13807	0.785358	-1.43012

## Sheet: 5A-B
Somatic cell-specific		Germ cell-specific			Group	Gene	Somatic cell-specific	Germ cell-specific
gene_name	gene_ID	gene_name	gene_ID		Germ-cell specific	aub	No	Yes
Yb	FBgn0000928	bru1	FBgn0000114		Germ-cell specific	tej	No	Yes
tj	FBgn0000964	aub	FBgn0000146		Germ-cell specific	vas	No	Yes
E(spl)m3-HLH	FBgn0002609	bam	FBgn0000158		Germ-cell specific	qin	No	No
CrebA	FBgn0004396	bcd	FBgn0000166		Germ-cell specific	squ	No	No
bowl	FBgn0004893	c(3)G	FBgn0000246		Germ-cell specific	tapas	No	No
cora	FBgn0010434	cad	FBgn0000251		Germ-cell specific	boyb	No	No
Esp	FBgn0013953	cort	FBgn0000351		Germ-cell specific	krimp	No	Yes
mirr	FBgn0014343	CycB	FBgn0000405		Germ-cell specific	spn-E	No	No
sty	FBgn0014388	ea	FBgn0000533		Germ-cell specific	Boot	No	No
kek1	FBgn0015399	exu	FBgn0000615		Germ-cell specific	Nxf3	No	Yes
nrv2	FBgn0015777	gnu	FBgn0001120		Germ-cell specific	cuff	No	No
vri	FBgn0016076	grk	FBgn0001137		Germ-cell specific	rhi	No	Yes
Alp4	FBgn0016123	twe	FBgn0002673		Germ-cell specific	del	No	Yes
caps	FBgn0023095	nos	FBgn0002962		Somatic+germ cell	armi	No	No
NK7.1	FBgn0024321	osk	FBgn0003015		Somatic+germ cell	papi	No	No
Timp	FBgn0025879	otu	FBgn0003023		Somatic+germ cell	vret	No	No
jim	FBgn0027339	ovo	FBgn0003028		Somatic+germ cell	Gasz	No	No
CG15784	FBgn0029766	plu	FBgn0003114		Somatic+germ cell	daed	No	No
CG17224	FBgn0031489	qua	FBgn0003187		Somatic+germ cell	mino	No	No
rau	FBgn0031745	swa	FBgn0003655		Somatic+germ cell	zuc	No	No
CG5367	FBgn0032228	tor	FBgn0003733		Somatic+germ cell	shu	No	No
CG5758	FBgn0032666	rhi	FBgn0004400		Somatic+germ cell	SoYb	No	No
CG10283	FBgn0032681	yl	FBgn0004649		Somatic+germ cell	fs(1)Yb	No	No
Ugt36D1	FBgn0032713	fs(1)N	FBgn0004650		Somatic+germ cell	arx	No	No
CG10623	FBgn0032727	retn	FBgn0004795		Somatic+germ cell	piwi	No	No
pyr	FBgn0033649	orb	FBgn0004882		Somatic+germ cell	panx	No	No
CG8547	FBgn0033919	fs(1)M3	FBgn0005390		Somatic+germ cell	nxf2	No	No
CG15611	FBgn0034194	CycJ	FBgn0010317		Somatic+germ cell	mael	No	No
Swim	FBgn0034709	mtrm	FBgn0010431			Total Yes	0	7
CG13506	FBgn0034723	dmGlut	FBgn0010497			% of group	0	0.0654206
babos	FBgn0034724	dhd	FBgn0011761
CG4250	FBgn0034761	Calx	FBgn0013995
p130CAS	FBgn0035101	nonA-l	FBgn0015520
Best2	FBgn0035696	phr6-4	FBgn0016054
CG13252	FBgn0037016	smg	FBgn0016070
CG10512	FBgn0037057	Ork1	FBgn0017561
CG7702	FBgn0038638	lok	FBgn0019686
Syp	FBgn0038826	stet	FBgn0020248
hdly	FBgn0038842	rpk	FBgn0022981
CG5112	FBgn0039341	zpg	FBgn0024177
PH4alphaEFB	FBgn0039776	cav	FBgn0026257
metro	FBgn0050021	Agpat2	FBgn0026718
zormin	FBgn0052311	Ugt36E1	FBgn0027070
lncRNA:CR40469	FBgn0058469	CG3679	FBgn0027521
pain	FBgn0060296	goe	FBgn0027528
CG34347	FBgn0085376	fal	FBgn0028380
stv	FBgn0086708	Drep2	FBgn0028408
Fs	FBgn0259878	ZnT35C	FBgn0028516
bond	FBgn0260942	sut1	FBgn0028563
Xrp1	FBgn0261113	CG6927	FBgn0029733
mgl	FBgn0261260	CG5966	FBgn0029831
ps	FBgn0261552	APC7	FBgn0029879
CG43693	FBgn0263776	Corp	FBgn0030028
dally	FBgn0263930	CG15312	FBgn0030174
cpo	FBgn0263995	moon	FBgn0030373
Zasp52	FBgn0265991	BthD	FBgn0030501
mamo	FBgn0267033	CG11674	FBgn0030551
trol	FBgn0284408	CG9123	FBgn0030629
CG46339	FBgn0285963	CG4949	FBgn0030813
		Ggt-1	FBgn0030932
		Phf7	FBgn0031091
		CG1503	FBgn0031157
		CG14036	FBgn0031677
		CG7384	FBgn0032262
		CG14931	FBgn0032374
		CG10702	FBgn0032752
		CG11825	FBgn0033519
		Prip	FBgn0033635
		Mos	FBgn0033773
		SmydA-1	FBgn0033917
		tej	FBgn0033921
		krimp	FBgn0034098
		Oxp	FBgn0034255
		CG18190	FBgn0034403
		Jheh3	FBgn0034406
		Acox57D-p	FBgn0034628
		CG5194	FBgn0035955
		CG4842	FBgn0036620
		Agpat4	FBgn0036622
		CG4570	FBgn0037844
		CG9926	FBgn0038190
		CG9925	FBgn0038191
		BigH1	FBgn0038252
		CG7208	FBgn0038575
		CG6425	FBgn0039449
		rdog	FBgn0039644
		CR14033	FBgn0046776
		CG31517	FBgn0047199
		SKIP	FBgn0051163
		Nnf1b	FBgn0051658
		hpRNA:CR32207	FBgn0052207
		CG32625	FBgn0052625
		CG33181	FBgn0053181
		del	FBgn0086251
		alphaTub67C	FBgn0087040
		AGO3	FBgn0250816
		Nost	FBgn0259734
		gwl	FBgn0260399
		wisp	FBgn0260780
		clos	FBgn0261016
		Pxt	FBgn0261987
		Tl	FBgn0262473
		Src64B	FBgn0262733
		Nxf3	FBgn0263232
		yin	FBgn0265575
		CG44838	FBgn0266101
		vas	FBgn0283442

## Sheet: 5C-H
Group	Somatic (%)	Germ (%)	p-adj
Sig increase	22.4138	51.9231	2.96022e-12
Sig decrease	27.5862	6.73077	6.13664e-06
Group	Average	stdev	p-adj
Genome	0.755013	0.0694308
Somatic	0.7731	0.194291	0.3045
Germ	0.428073	0.173603	<0.0001
Germ piRNA factors	0.106437	0.321247	<0.0001
Group	d[P]	p-adj
Genome	60.5714
Somatic	44.5714	0.00212063
Germ	95.4286	1.96875e-12

## Sheet: 6A
Gene	log2FoldChange	padj log10
CG9925	-0.99238	-2.09195
Oxp	-0.145055	-0.0648939
Src64B	0.205907	-0.367456
nonA-l	-11.554	-33.7308
aub	0.310359	-0.325391
bcd	-0.144124	-0.0740993
tej	-0.394788	-0.738423
Tl	0.0636144	-0.0280151
rhi	1.03887	-3.98846
bam	-0.04186	-0.0260639
CG9926	1.06579	-6.43835
lok	0.0758569	-0.0778848
CG15312	-1.20587	-0.710815
CG5194	0.679741	-1.70386
fs(1)N	-2.07149	-3.82321
Pxt	1.08661	-2.11614
bru1	0.248116	-0.254495
Agpat2	0.0385911	-0.0483363
CG11825	-8.11238	-15.8769
fal	-1.23631	-4.73
twe	0.869176	-0.911764
SKIP	-1.02554	-4.18724
rpk	-2.21828	-4.58906
CG4570	0.052844	NA
CG6425	1.14087	-1.33107
CycB	-0.836636	-0.986824
moon	1.28127	-3.14738
Drep2	1.10432	-3.41977
Ugt36E1	1.0809	-0.466999
gnu	1.05929	-2.2388
sut1	-1.76864	-7.66042
CG7384	-0.0709973	-0.0440667
Ggt-1	0.0143729	-0.00681027
CG18190	1.75192	-14.3724
CG3679	0.877078	-2.20881
Phf7	-0.512059	-0.379385
rdog	-1.29978	-3.37982
ea	0.0509244	-0.0396994
CG4949	0.851878	-2.24136
krimp	-2.32347	NA
CG11674	0.111771	-0.10396
plu	0.75255	-0.513921
CG5966	-0.316717	-0.16251
vas	0.361779	-0.462208
fs(1)M3	-1.46462	-3.11182
Nxf3	0.515625	-0.568066
dhd	1.33001	-2.2913
orb	-0.502807	-0.437386
phr6-4	-1.60369	NA
CG32625	2.17407	-34.7446
CG4842	-4.1261	NA
CG7208	-0.895501	-0.943414
grk	0.188194	-0.095837
gwl	-0.266569	-0.915068
yin	-0.0713651	-0.0429771
Jheh3	0.651973	-0.397533
Prip	0.454152	-0.437023
Nnf1b	1.79863	-3.39134
ZnT35C	0.066631	-0.0321438
Acox57D-p	2.71721	-7.05518
alphaTub67C	-8.4746	-51.1822
BthD	-0.28625	-0.270527
swa	-14.8661	-43.1592
BigH1	0.385521	-0.272616
CG33181	2.47322	-15.4617
cort	0.925263	-0.704303
otu	0.0413007	-0.0515931
CG14931	1.33162	-2.98583
CG44838	0.699375	-1.07028
nos	-1.98193	NA
CG9123	-10.7494	-21.5014
clos	-1.23355	-2.37484
qua	0.393496	-0.305718
CycJ	-0.0311723	-0.0541879
exu	1.01949	-0.76759
wisp	1.33636	-7.39242
CG6927	0.418547	-0.309485
cav	1.55	-9.14667
goe	-1.06902	-1.62105
osk	0.774312	-1.62247
yl	-0.711417	-1.89155
tor	0.295726	-0.192422
CG1503	-5.79373	-5.45193
dmGlut	-0.853925	-0.922789
c(3)G	-1.35609	-1.08151
Nost	0.212071	-0.153009
Agpat4	-3.64663	-7.06845
Calx	-0.414374	-0.312139
CG31517	-8.60443	-11.9664
APC7	0.0957751	-0.0839049
retn	-0.180195	-0.098751
zpg	0.425646	-1.0145
Corp	1.34493	-16.5732
CG10702	2.30145	-9.88822
Ork1	-0.196583	-0.158614
Mos	0.733152	-2.47325
mtrm	1.61118	-5.64959
CG14036	0.937142	-0.750681
cad	0.595723	-0.625692
SmydA-1	0.382893	-0.316325
smg	0.654036	-1.9442
ovo	-0.746033	-1.82893
stet	-0.702982	-1.3535
CG17224	-0.822799	-0.656642
CG4250	-0.246004	-0.0666655
mgl	-1.72201	NA
dally	-1.90728	-2.58012
CG46339	-2.43158	-3.12183
rau	-1.56127	-1.17589
Fs	0.118104	-0.0590338
Alp4	0.169022	-0.0748437
metro	-1.59443	-1.26816
CG15784	-0.235372	-0.199073
Best2	-0.761685	-1.34653
CG5112	-0.475523	-0.445875
CG8547	0.408883	-0.130581
fs(1)Yb	-0.781402	-0.456659
p130CAS	-1.98528	-2.38409
CrebA	-1.20536	-0.792161
cora	-1.18612	-1.59523
Ugt36D1	0.722034	-0.564629
bowl	-1.5565	-1.60534
caps	-1.59103	-2.42121
CG43693	0.0699864	-0.116258
CG34347	-2.41044	-3.1543
CG5758	-1.36197	-0.965234
CG10283	-0.797532	-0.52307
CG13506	-1.24813	-0.618614
pyr	-0.797348	-0.399534
sty	-1.81882	-2.31151
trol	-3.11112	-4.30087
PH4alphaEFB	-2.2017	-7.87272
CG13252	-3.58846	-6.27096
Esp	1.50332	-2.52994
hdly	0.300396	-0.160833
Xrp1	-0.264004	-0.187299
stv	0.536837	-0.267293
pain	-1.47069	-1.45444
E(spl)m3-HLH	-2.46374	-2.69253
Swim	-1.39228	-8.46569
CG5367	0.387158	-0.499864
CG10623	-0.705355	-0.932408
kek1	-2.54606	-3.82147
tj	-1.11993	-1.14133
cpo	-0.835144	-0.688153
jim	-0.527764	-0.344533
mamo	-2.01182	-2.0137
vri	0.0144097	-0.00764107
ps	-0.688073	-0.5149
nrv2	-0.499676	-0.533847
babos	-0.280317	-0.237914
CG15611	-0.750514	-0.461215
zormin	-1.04528	-0.288012
bond	-0.773946	-0.748222
Timp	-1.48402	-1.79549
NK7.1	-1.05755	-0.801456
mirr	-0.667172	-0.435263
Syp	-2.4331	-2.73877
Zasp52	0.884846	-0.701541
CG10512	-3.28103	-7.60334
CG7702	-0.964546	-0.569455

## Sheet: 6C-D
Genes with significant changes in D. mel log2FoldChange (>0.5)
Group (%)	Somatic (%)	Germ (%)	p-adj
>25-50	50	80	3.94635e-09
>50-75	42.8571	60	0.000532006
>75-100	0	56.5217	NA
Genes with significant changes in D. yak log2FoldChange (<-0.5)
Group (%)	Somatic (%)	Germ (%)	p-adj
>25-50	85.7143	100	6.68356e-05
>50-75	88.8889	68	8.98578e-11
>75-100	83.3333	72.2222	0.00286911

[truncated: 4 more sheets: S1B, S2,S3, S4B, S6]
